# Supplementary material for: Variability in white blood cell count during uncomplicated malaria and implications for parasite density estimation: a WorldWide Antimalarial Resistance Network individual patient data meta-analysis
Source: Malar J. 2023 Jun 6;22:174. doi: 10.1186/s12936-023-04583-6 (PMC10243075; doi:10.1186/s12936-023-04583-6)
Supplement: Supplementary file 1 — Additional file 1: Table S1. Study characteristics. Table S2. Risk of bias table by study. Table S3. Microscopy methodology used in included studies. Table S4. Factors associated with WBC count at baseline: univariable regression models, showing % change in WBC count. Table S5. Relative changes in mean WBC over time: univariable analyses showing mean % change compared to baseline WBC. Table S6. Distribution of different WBC types over time and by age group. Table S7. Change in estimated parasite density when assumed WBC used, by age group. Table S8. Number of falciparum malaria patients for whom the hyperparasitemic status was misclassified using assumed WBC count for estimation of parasite density. Table S9. Additive inflation factor for the slope of parasite clearance when the same assumed same value of WBC count was used in parasite estimation on day 0 and day 2. Table S10. Error in estimation of parasite clearance half-life PC1/2 when the same assumed value of WBC count was used in parasite estimation on day 0 and day 2. [file 12936_2023_4583_MOESM1_ESM.xlsx]

## Sheet: ST1
Supplementary Table 1. Study characteristics
WWARN ID	Pubmed ID	First author_year	No. of patients included	Study type	Country/countries	Year data collected	Treatment regimen	Minimum age, years	Maximum age, years
ABJMD	29889239	Chu et al., 2018	631	RCT	Thailand	2010-2011	AS vs. CQ vs. CQ+PMQ	1.5	63
ACXFX	7485711	Luxemburger et al., 1995	68	RCT	Thailand	1993	AS+MQ vs. QN+MQ	2	39
ADXZX	20361381	Bouyou-Akotet et al., 2010	71	Efficacy/tolerability study	Gabon	2005-2006	Granule vs. tablet formulation of AS+MQ	1	13
AJXCU	21740570	Menan et al., 2011	413	RCT	Cameroon; Ivory Coast; Senegal	2008-2009	DPT vs. AL	2	60
AJYER	11716124	Price et al., 2001	160	Descriptive study	Thailand	1993-1995	MQ vs. HL vs. AS vs. QN (4 groups)	2	47
ASPIF	21267072	Poravuth et al., 2011	270	RCT (non-inferiority)	Cambodia; Thailand; India; Indonesia	2007-2008	PY+AS vs. CQ	7	59
ATMFH	23272227	Starzengruber et al., 2012	159	RCT	Bangladesh	2010-2011	AS (2;4) vs. QN+DX	10	70
BFTAE	24891429	Valea et al., 2014	133	Pharmokinetic study	Burkina Faso	2008-2009	AS+MQ	8	64
BKXUE	24891429	Valea et al., 2014	22	Pharmokinetic study	Burkina Faso	2008-2009	FDC of MQ+AS	18	48
BSCRC	9463672	Price et al., 1997	96	Chemotherapeutic study	Thailand	1992-1993	AS+MQ	0.8	49
CAKNG	27107287	Grigg et al., 2016	14	RCT	Malaysia	2013-2014	CQ vs. AS+MQ	2	65
DBCXT	17519410; 20689585	Gorsey et al., 2007; Clark et al., 2010	426	RCT	Uganda	2004-2008	AQ+SP vs. AS+AQ vs. AL	1	12
DGFPB	24165179	Marques et al., 2014	134	Efficacy/tolerability study	Brazil	2007	CQ+PQ	13	65
DPZDY	19641202	Dondorp et al., 2009	40	RCT	Cambodia; Thailand	2008	AS(2mg/kg for 7 d) vs. AS (4mg/kg for 3 days)+MQ	19	50
EDBXP	16766006	Karema et al., 2006	761	RCT	Rwanda	2003-2004	AQ+SP vs. DHA-PQP	1	5
EFYGM	24354627	Sylla et al., 2013	346	RCT	Senegal	2010-2013	DHAPQ vs. ASAQ vs. AL	1	65
EMJMA	12471569	van Vugt et al., 2002	1436	RCT	Thailand	1998-2000	AT+PL vs. AT+PL+AS vs. AS+MQ	2	70
ESGDS	16652314	Price et al., 2006	100	Chemotherapeutic study	Thailand	1993-1995	AL(4) vs. AL(6)	0.2	56
FAJXQ	22458860	Anvikar et al., 2012	299	RCT	India	2007	ASAQ vs. AQ	0.5	60
FARTM	23175556	Das et al., 2013	79	RCT	Cambodia; Thailand	2008-2010	AS(6mg/kg/d for 7d) vs. AS(8mg/kg/d for 3d)+MQ	7	53
FEDZY	23866736	Schramm et al., 2013	991	RCT	Liberia	2008-2009	ASAQ vs. AL	5	86
FHZMF	11978332	Adjuik et al., 2002	256	RCT	Kenya, Senegal, Gabon	1999-2000	AS+AQ vs. placebo+AQ	0.5	10
FMNNB	9449273	van Vugt et al., 1998	568	RCT	Thailand	1995-1996	AB vs. AS+MQ	2	66
FUCCA	26654101	Nelwan et al., 2015	173	RCT (open label)	Indonesia	2013	AS+PMQ VS. AS-PYR+PMQ vs. DHA-PPQ+PMQ	21	50
GKRZR	21603629	Bethell et al. 2011	143	RCT	Cambodia	2008-2009	AS(2) vs. AS(4) vs. AS(6) for 7d	18	62
GKXGE	9463672	Price et al., 1997	477	Efficacy/tolerability study	Thailand	1994-1995	AS+MQ	0.2	65
GLNZB	17028048	Ratcliff et al., 2006	99	Efficacy/tolerability study	Indonesia	2004	CQ+SP (Falcip); CQ (Vivax)	3	60
GMKEF	7930743	Nosten et al., 1994	291	RCT	Thailand	1992-1993	AS+MQ vs. high dose MQ only	0.4	58
GPCMC	23270636	Faye et al., 2012	459	RCT (non-inferiority)	Cameroon; Ivory Coast; Senegal	2002-2009	AS+AQ vs. AL	0.8	17
GPXJK	22087077	4ABC Study Group, 2011	4008	RCT	12 sites in Burkina Faso, Gabon, Nigeria, Rwanda, Uganda and Mozambique	2007-2008	Each site compared 3 of 4 ACTs: ASAQ vs. DHAPQ vs. AL vs. CD+A	0.5	5
GQBEK	9463672	Price et al., 1997	662	Efficacy/tolerability study	Thailand	1993-1996	AS+MQ	2	16
GYECE	12641399	Gasasira et al., 2003	448	RCT	Uganda	2001-2002	SP vs. SP+CQ vs. SP+AQ	0.5	50
JAGFN	8036679	Luxemburger et al., 1994	241	RCT (efficacy/tolerability)	Thailand	1991-1992	MQ (low dose)+AS vs. MQ (high dose)	2	63
JGGNM	19936217	Bassat et al., 2009	1479	RCT (non-inferiority)	Burkina Faso; Kenya; Mozambique, Uganda, Zambia	2005-2006	DHA-PQP vs. AL	0.4	7
JJPKT	24472156	Ogutu et al., 2014	245	RCT (open label)	Kenya	2010-2011	AL vs. DP	0.3	4
KAXED	15909266	Ramharter et al., 2005	98	RCT (open label)	Gabon	2003-2004	AS+Clinda vs. QN-Clinda	3	12
KDDBK	9764335	Price et al., 1998	29	RCT	Thailand	1993-1995	AS(12mg/kg over 5d) vs. AS+MQ	0.4	36
KJGJT	19291301	Sirima et al., 2009	809	RCT (open label; non-inferiority)	Burkina Faso	2004-2006	AS+AQ(fixed dose by age) vs. AS+AQ (loose dose by age)	0.4	5
KLWVL	12358621	Phan et al., 2002	81	RCT	Vietnam	1997-2000	AS+CQ vs. CQ	15	61
KUCMZ	9764335	Price et al., 1998	117	RCT	Thailand	1993-1995	AS (12 mg/kg over 5d) vs. AS+MQ	2	16
MGEXQ	17328806	Osorio et al., 2007	83	RCT	Colombia	2000-2004	AQ (10mg/kg/d for 3d) vs. AQ+AS	3	62
MUCHJ	19709418	Bell et al., 2009	782	RCT	Malawi	2004-2006	AL vs. CPD vs. SP	0.8	56
MYHXP	8985524	Luxemburger et al., 1996	39	RCT	Thailand	1993-1994	MQ vs. AS+MQ	0.2	2
MYUES	20409302	Awab et al., 2010	502	RCT (non-inferiority)	Afghanistan	2007-2009	CQ vs. DHA+PPQ	0.2	71
NBSAE	18981499	Sagara et al., 2008	134	RCT	Mali	2004	AS+MQ vs. AL	2	70
NEWPD	19104023	Hasugian et al., 2009	17	Efficacy/tolerability study	Indonesia	2004-2005	AQ	7	40
NJUCK	Unpublished	NA	273	Unknown	Cote d'Ivoire	2012	AL vs. AS3+AQ-FDC	2	63
NVZAA	11463107	Taylor et al., 2001	60	RCT (open label)	Indonesia	1995-1997	CQ+DXN vs. CQ	15	41
PCGTT	8096956	ter Kuile et al., 1993	15	RCT	Thailand	1992	HL vs. MQ	5	45
PCRNU	15567011	Staedke et al., 2004	400	RCT	Uganda	2002-2003	CQ+SP vs. AQ+SP vs. AQ+AS	0.5	10
PDGZZ	19641202	Dondorp et al., 2009	40	RCT	Cambodia; Thailand	2007	AS(2 for 7) vs. AS (4 for 3)+MQ	9	56
PFJCR	20368402	Jullien et al., 2010	52	RCT (pharmacokinetics)	Kenya	2007-2008	AS+AQ (FDC) vs. AS+AQ (loose)	18	60
PFTRD	25409546	Toure et al., 2014	377	RCT(open label; non-inferiority)	Ivory Coast	2013	AS+AQ vs. AL	0.5	80
PKSCU	15228257	Sirima et al., 2003	134	RCT	Burkina Faso	1999-2000	AS+CQ vs. CQ only	0.5	4
PNUNE	18031779	Fogg et al., 2007	40	RDT evaluation study	Uganda	2005	3 x pLDH tests: Vistapan; Carestart; Parabank	0.1	40
PZXFS	18620577	Adjei et al., 2008	87	RCT (efficacy/tolerability)	Ghana	2004	AS+AQ vs. AL	1	14
QBPQM	23175556	Das et al., 2013	79	RCT	Cambodia; Thailand	2009-2010	AS(6mg/kg/d for 7d) vs. AS(8mg/kg/d for 3d)+MQ	18	58
QCKHC	17366451	Hasugian et al., 2007	152	RCT	Indonesia	2005	DHP vs. AS+AQ	1	60
QMZCN	23087389	Barber et al., 2013	15	Descriptive study	Malaysia	2010-2015	AS	14	79
QXJGK	20689583; 22818552	Valecha etal., 2010; Gargano et al., 2012	1140	RCT (open label)	Thailand, Laos, India	2005-2007	FDC of DHA/PQP vs. AS+MQ	0.6	62
QXPAT	18270569	Bell et al., 2008	439	RCT (efficacy/tolerability)	Malawi	2003-2005	SP vs. CQ+SP vs. AS+SP vs. AQ+SP	1	5
RCBGY	17336652	Ratcliff et al., 2007	372	RCT (open label)	Indonesia	2004-2005	DHA-PPQ vs. AL	2	60
RCTFJ	23254437	Sutanto et al., 2013	113	RCT (open label)	Indonesia	2010-2011	AS+AQ vs. QN+PQ	21	42
RMNZA	8096959	Nosten et al., 1993	40	Toxicity study	Thailand	1992	MQ vs. HL	3	79
RMRNH	27430374	Sirima et al., 2016	940	RCT	Burkina Faso; Kenya; Tanzania	2010-2013	AS+MQ vs. AL	0.5	4
SDJZP	21214690	Toure et al., 2011	154	RCT (open label)	Ivory Coast	2007	AS+MQ vs. AL	0.5	5
SFBSG	19234601; 16652310	Price et al., 2006; Carrara et al., 2009	327	Efficacy/tolerability study	Thailand	2001-2002	AS+MQ or MQ	2	72
SRDFP	22764287	Maiga et al., 2012	98	Longitudinal efficacy/tolerability study (comparator: 2004 study)	Mali	2010-2011	AS(current study) vs. AS (2002-2004)	1	10
THQEK	Unpublished	NA	20	Unknown	Cote d'Ivoire	2005	AL vs. AS3+AQ-FDC	0.6	31
TJRQU	9886194	Price et al., 1998	364	RCT (open label)	Thailand	1993-1996	AS vs. AR	0.3	66
TQHGZ	15078261	Barennes et al., 2004	59	RCT (efficacy/tolerability)	Burkina Faso	2001	AR vs. AQ vs. AQ+AR	1	15
UBTXH	23866774	Schramm et al., 2013	281	RDT (open label; non inferiority)	Liberia	2008-2009	AS+AQ(FDC) vs. AL(FDC)	0.7	5
UQTRN	10665554	Seidlein et al., 2000	58	RCT	Gambia	1998	PS+placebo vs. PS+AS(1) vs. PS+AS(3)	1	10
XAWRM	27988484	Siqueira et al., 2017	379	RCT (open label)	Brazil	2012-2013	AS+AQ (FDC) vs. CQ	1	74
XCSAD	15228253	Priotto et al., 2003	419	RCT (double blind)	Uganda	1999-2000	SP vs. SP+AS(1d) vs. SP+AS(3d)	0.5	5
XEDNN	21774826	Yavo et al., 2011	246	RCT (open label)	Cameroon; Ivory Coast; Senegal	2006-2007	DHA-PQP vs. AL	2	77
XFIOR	29873683	Grigg et al., 2018	16	Prospective descriptive study	Malaysia	2013-2015	N/A	1	65
XKNEJ	23234606	Tine et al., 2012	281	RCT (open label)	Senegal	2010-2011	AS+MQ vs. AL	13	67
XSGGK	8096956	ter Kuile et al., 1993	369	RCT	Thailand	1990-1991	HQ (standard dose) vs. MQ; HQ (high dose) vs. MQ	0.8	60
YORDH	27639847	Pereira et al., 2016	86	Efficacy/tolerability study	Brazil	2013-2014	CQ+PQ (new formulation)	19	68
YTHTA	25549086	Laman et al., 2014	155	RCT (open label)	Papua New Guinea	2010-2012	AL vs. AS+NQ	0.5	6
YYDSM	19469703	Faucher et al., 2009	234	RCT (non-inferiority)	Benin	2007	SP vs. AL vs. AS+AQ(FDC)	0.5	5
ZQSFC	18256423	Hatz et al., 2008	46	Chemotherapeutic study	Germany; Switzerland; Colombia	2005	AL	18	65
ZYBXE	16163624	Martensson et al., 2005	407	RCT	Tanzania	2002-2003	AS+AQ vs. AL	0.4	6

## Sheet: ST2
Supplementary Table 2. Risk of bias table by study
WWARN ID	Pubmed ID	First author_year	Species	ACT comparison study?	Randomisation	Treatment Supervision	Treatment Blinding	Allocation Concealment	Sequence Generation
ABJMD	29889239	Chu et al., 2018	Vivax	Yes	Yes	Not stated	Unblinded	Sealed envelopes	Block randomisation
ACXFX	7485711	Luxemburger et al., 1995	Falciparum	Yes	Yes	Direct observation	Open label	Not stated	Block randomisation
ADXZX	20361381	Bouyou-Akotet et al., 2010	Falciparum	Yes	N/A	Direct observation	N/A	N/A	N/A
AJXCU	21740570	Menan et al., 2011	Falciparum	Yes	Yes	Direct observation	Open label	Sealed envelopes	Computer generated randomisation list
AJYER	11716124	Price et al., 2001	Falciparum	Yes	Yes	Direct observation	Not stated	Not stated	Not stated
ASPIF	21267072	Poravuth et al., 2011	Vivax	Yes	Yes	Direct observation	Double-blinded	Sealed envelopes	Block randomisation
ATMFH	23272227	Starzengruber et al., 2012	Falciparum	Yes	Yes	Direct observation	Open label	Sealed envelopes	Block randomisation
BFTAE	24891429	Valea et al., 2014	Falciparum	No	Yes	Direct observation	Open label	Sealed envelopes	Block randomisation
BKXUE	24891429	Valea et al., 2014	Falciparum	No	No	Direct observation	N/A	N/A	N/A
BSCRC	9463672	Price et al., 1997	Falciparum	No	No	Direct observation	N/A	N/A	N/A
CAKNG	27107287	Grigg et al., 2016	Vivax	Yes	Yes	Direct observation	Open label	Sealed envelopes	Block randomisation
CFFZN	8560531	Price et al., 1995	Falciparum	Yes	Yes	Direct observation	Not stated	Not stated	Block randomisation
DBCXT	17519410; 20689585	Gorsey et al., 2007; Clark et al., 2010	Falciparum	Yes	Yes	Direct observation	Single-blinded	Not stated	Not stated
DGFPB	24165179	Marques et al., 2014	Vivax	No	No	Direct observation	Open label	N/A	N/A
DPZDY	19641202	Dondorp et al., 2009	Falciparum	No	N/A	N/A	N/A	N/A	N/A
EDBXP	16766006	Karema et al., 2006	Falciparum	Yes	Yes	Direct observation	Open label	Sealed envelopes	Block randomisation
EFYGM	24354627	Sylla et al., 2013	Falciparum	Yes	Yes	Direct observation	Open label	Not stated	Block randomisation
EMJMA	12471569	van Vugt et al., 2002	Falciparum	Yes	Yes	Direct observation	Open label	Sealed envelopes	Block randomisation
ESGDS	16652314	Price et al., 2006	Falciparum	No	N/A	Direct observation	Unblinded	No	N/A
FAJXQ	22458860	Anvikar et al., 2012	Falciparum	Yes	Yes	Direct observation	Open label	Sealed envelopes	Computer generated randomisation list
FARTM	23175556	Das et al., 2013	Falciparum	No	N/A	N/A	N/A	N/A	N/A
FEDZY	23866736	Schramm et al., 2013	Falciparum	Yes	Yes	Direct observation	Open label	Sealed envelopes	Block randomisation
FHZMF	11978332	Adjuik et al., 2002	Falciparum	Yes	Yes	Direct observation	Double-blinded	Sealed envelopes	Computer generated randomisation list
FMNNB	9449273	van Vugt et al., 1998	Falciparum	Yes	Yes	Direct observation	Double-blinded	Sealed envelopes	Block randomisation
FUCCA	26654101	Nelwan et al., 2015	Vivax	Yes	Yes	Direct observation	Open label	Sealed envelopes	Block randomisation
GKRZR	21603629	Bethell et al. 2011	Falciparum	Yes	Yes	Direct observation	Open label	Sealed envelopes	Block randomisation
GKXGE	9463672	Price et al., 1997	Falciparum	No	N/A	Direct observation	Unblinded	Not stated	N/A
GLNZB	17028048	Ratcliff et al., 2006	Vivax	No	No	Direct observation	Open label	No	Not stated
GMKEF	7930743	Nosten et al., 1994	Falciparum	Yes	Yes	Direct observation	Unblinded	Not stated	Not stated
GPCMC	23270636	Faye et al., 2012	Falciparum	Yes	Yes	Direct observation	Open label	Not stated	Computer generated randomisation list
GPXJK	22087077	4ABC Study Group, 2011	Falciparum	Yes	Yes	Direct observation	Open label	Not stated	Block randomisation
GQBEK	9463672	Price et al., 1997	Falciparum	No	N/A	Direct observation	Unblinded	Not stated	N/A
GYECE	12641399	Gasasira et al., 2003	Falciparum	Yes	N/A	Direct observation	N/A	N/A	N/A
JAGFN	8036679	Luxemburger et al., 1994	Falciparum	Yes	Yes	Direct observation	Unblinded	Not stated	Not stated
JGGNM	19936217	Bassat et al., 2009	Falciparum	No	Yes	Direct observation	Open label	Not stated	Computer generated randomisation list
JJPKT	24472156	Ogutu et al., 2014	Falciparum	Yes	Yes	Direct observation	Open label	Sealed envelopes	Computer generated randomisation list
KAXED	15909266	Ramharter et al., 2005	Falciparum	Yes	Yes	Direct observation	Open label	Not stated	Not stated
KDDBK	9764335	Price et al., 1998	Falciparum	No	N/A	N/A	N/A	N/A	N/A
KJGJT	19291301	Sirima et al., 2009	Falciparum	No	N/A	N/A	N/A	N/A	N/A
KLWVL	12358621	Phan et al., 2002	Vivax	Yes	Yes	Direct observation	Unblinded	N/A	Block randomisation
KUCMZ	9764335	Price et al., 1998	Falciparum	Yes	Yes	Direct observation	Unblinded	Not stated	Not stated
MGEXQ	17328806	Osorio et al., 2007	Falciparum	No	N/A	N/A	N/A	N/A	N/A
MUCHJ	19709418	Bell et al., 2009	Falciparum	Yes	Yes	Direct observation	Double-blinded	Sealed envelopes	Computer generated randomisation list
MYHXP	8985524	Luxemburger et al., 1996	Falciparum	Yes	Yes	Partial supervision	Open label	Sealed envelopes	Block randomisation
MYUES	20409302	Awab et al., 2010	Vivax	Yes	Yes	Direct observation	Open label	Sealed envelopes	Computer generated randomisation list
NBSAE	18981499	Sagara et al., 2008	Falciparum	Yes	Yes	Partial supervision	Not stated	Not stated	Not stated
NEWPD	19104023	Hasugian et al., 2009	Vivax	No	No	Direct observation	Open label	N/A	N/A
NJUCK	Unpublished	NA	Falciparum	Unknown	Unknown	Unknown	Unknown	Unknown	Unknown
NVZAA	11463107	Taylor et al., 2001	Vivax	No	Yes	Direct observation	Open label	N/A	Labelled tickets pulled out of a hat
PCGTT	8096956	ter Kuile et al., 1993	Falciparum	Yes	Yes	Direct observation	Not stated	Not stated	Not stated
PCRNU	15567011	Staedke et al., 2004	Falciparum	No	N/A	N/A	N/A	N/A	N/A
PDGZZ	19641202	Dondorp et al., 2009	Falciparum	Yes	Yes	Direct observation	Single-blinded	Sealed envelopes	Block randomisation
PFJCR	20368402	Jullien et al., 2010	Falciparum	Yes	Yes	Direct observation	Open label	Not stated	Not stated
PFTRD	25409546	Toure et al., 2014	Falciparum	Yes	Yes	Not stated	Open label	Not stated	Not stated
PKSCU	15228257	Sirima et al., 2003	Falciparum	Yes	Yes	Direct observation	Open label	Sealed envelopes	Block randomisation
PNUNE	18031779	Fogg et al., 2007	Falciparum	No	N/A	N/A	N/A	N/A	N/A
PZXFS	18620577	Adjei et al., 2008	Falciparum	Yes	N/A	Direct observation	N/A	N/A	N/A
QBPQM	23175556	Das et al., 2013	Falciparum	Yes	Yes	Partial supervision	Double-blinded	Sealed envelopes	Computer generated randomisation list
QCKHC	17366451	Hasugian et al., 2007	Falciparum and vivax	Yes	Yes	Direct observation	Open label	Sealed envelopes	Block randomisation
QMZCN	23087389	Barber et al., 2013	Vivax	Yes	No	Not stated	Open label	N/A	N/A
QXJGK	22818552; 20689583	Gargano et al., 2012; Valecha et al., 2010	Falciparum/mixed	Yes	Yes	Direct observation	Unblinded	Sealed envelopes	Not stated
QXPAT	18270569	Bell et al., 2008	Falciparum	Yes	Yes	Direct observation	Open label	Sealed envelopes	Block randomisation
RCBGY	17336652	Ratcliff et al., 2007	Vivax	Yes	Yes	Partial supervision	Open label	Sealed envelopes	Block randomisation
RCTFJ	23254437	Sutanto et al., 2013	Vivax	Yes	Yes	Direct observation	Open label	Sealed envelopes	Block randomisation
RMNZA	8096959	Nosten et al., 1993	Falciparum	No	Yes	Direct observation	Double-blinded	Not stated	Block randomisation
RMRNH	27430374	Sirima et al., 2016	Falciparum	Yes	N/A	Not stated	N/A	N/A	N/A
SDJZP	21214690	Toure et al., 2011	Falciparum	Yes	Yes	Direct observation	Open label	Sealed envelopes	Computer generated randomisation list
SFBSG	19234601; 16652314	Carrara et al., 2009; Price et al., 2006	Falciparum/mixed	Yes	Yes	Direct observation	Unblinded	No	Not stated
SRDFP	22764287	Maiga et al., 2012	Falciparum	Yes	Yes	Direct observation	Open label	Sealed envelopes	Computer generated randomisation list
THQEK	Unpublished	NA	Falciparum	Unknown	Unknown	Unknown	Unknown	Unknown	Unknown
TJRQU	9886194	Price et al., 1998	Falciparum	Yes	Not stated	N/A	N/A	Not stated	Not stated
TQHGZ	15078261	Barennes et al., 2004	Falciparum	No	N/A	N/A	N/A	N/A	N/A
UBTXH	23866774	Schramm et al., 2013	Falciparum	Yes	Yes	Partial supervision	Single-blinded	Not stated	Computer generated randomisation list
UQTRN	10665554	Seidlein et al., 2000	Falciparum	Yes	Yes	Direct observation	Double-blinded	Not stated	Not stated
XAWRM	27988484	Siqueira et al., 2017	Vivax	Yes	Yes	Direct observation	Open label	Sealed envelopes	Block randomisation
XCSAD	15228253	Priotto et al., 2003	Falciparum	Yes	Yes	Direct observation	Open label	Sealed envelopes	Block randomisation
XEDNN	21774826	Yavo et al., 2011	Falciparum	No	Yes	Direct observation	Double-blinded	Not stated	Block randomisation
XFIOR	29873683	Grigg et al., 2018	Vivax	N/A	N/A	N/A	N/A	N/A	N/A
XKNEJ	23234606	Tine et al., 2012	Falciparum	Yes	Yes	Direct observation	Open label	Sealed envelopes	Computer generated randomisation list
XSGGK	8096956	ter Kuile et al., 1993	Falciparum	Yes	Yes	Direct observation	Open label	Not stated	Not stated
YORDH	27639847	Pereira et al., 2016	Vivax	No	N/A	Partial supervision	Open label	N/A	N/A
YTHTA	25549086	Laman et al., 2014	Falicparum, Vivax	Yes	Yes	Partial supervision	Open label	Sealed envelopes	Block randomisation
YYDSM	19469703	Faucher et al., 2009	Falciparum	No	N/A	N/A	N/A	N/A	N/A
ZQSFC	18256423	Hatz et al., 2008	Falciparum	No	N/A	Not stated	Open label	N/A	N/A
ZYBXE	16163624	Martensson et al., 2005	Falciparum	Yes	N/A	Not stated	N/A	N/A	N/A

## Sheet: ST3
Supplementary Table 3. Microscopy methodology used in included studies. RBC = Red Blood Cells; WBC = White Blood Cells
WWARN ID	Pubmed ID	First author_year	Method of parasitaemia estimation used	WBC ratio used	WBC value used	WBC value - Specify assumed value	WBC actual count method	WBC Analyser - Specify name & model
ABJMD	29889239	Chu et al., 2018	Not stated	N/A	N/A	N/A	N/A	N/A
ACXFX	7485711	Luxemburger et al., 1995	RBC and WBC	N/A	N/A	N/A	N/A	N/A
ADXZX	20361381	Bouyou-Akotet et al., 2010	Not stated	N/A	N/A	N/A	No analyser specified	N/A
AJXCU	21740570	Menan et al., 2011	WBC	/200 WBC	Not stated	N/A	Not stated	Not stated
AJYER	11716124	Price et al., 2001	RBC and WBC	/500 WBC	Not stated	N/A	Not stated	Not stated
ASPIF	21267072	Poravuth et al., 2011	WBC	/200 WBC	Not stated	Not stated	Not stated	Not stated
ATMFH	23272227	Starzengruber et al., 2012	RBC and WBC	/200 WBC	Actual count	N/A	Haematology Analyser	Celltac Alpha MEK-6500, Nihon Kohden, Tokyo, Japan
BFTAE	24891429	Valea et al., 2014	WBC	/300 WBC	Not stated	N/A	Not stated	Not stated
BKXUE	24891429	Valea et al., 2014	WBC	/300 WBC	Not stated	N/A	Not stated	Not stated
BSCRC	9463672	Price et al., 1997	RBC and WBC	Not stated	Not stated	Not stated	Not stated	Not stated
CAKNG	27107287	Grigg et al., 2016	WBC	/200 WBC	Actual count	N/A	Not stated	Not stated
CFFZN	8560531	Price et al., 1995	WBC	/500 WBC	Not stated	N/A	Not stated	Not stated
DBCXT	20689585 & 17519410	Gorsey et al., 2007; Clark et al., 2010	WBC	/200 WBC	Assumed count	8000 WBCs per uL	No analyser specified	Not stated
DGFPB	24165179	Marques et al., 2014	WBC	/100 WBC	Actual count	N/A	Laboratory Full Blood Count	Not stated
DPZDY	19641202	Dondorp et al., 2009	RBC and WBC	/200 WBC	Not stated	N/A	Not stated	Not stated
EDBXP	16766006	Karema et al., 2006	WBC	/200 WBC	Assumed count	8000 WBCs per uL	No analyser specified	Not stated
EFYGM	24354627	Sylla et al., 2013	WBC	/200 WBC	Assumed count	8000 WBCs per uL	Not stated	Not stated
EMJMA	12471569	van Vugt et al., 2002	Not stated	Not stated	Not stated	N/A	Not stated	Not stated
ESGDS	16652314	Price et al., 2006	Not stated	Not stated	N/A	N/A	N/A	N/A
FAJXQ	22458860	Anvikar et al., 2012	WBC	/200 WBC	Assumed count	8000 WBCs per uL	No analyser specified	Not stated
FARTM	23175556	Das et al., 2013	RBC and WBC	/200 WBC	Not stated	N/A	Not stated	Not stated
FEDZY	23866736	Schramm et al., 2013	Not stated	Not stated	Not stated	N/A	Haematology Analyser	Act5diff, Beckman Coulter
FHZMF	11978332	Adjuik et al., 2002	WBC	/200 WBC	Assumed count	8000 WBCs per uL	Not stated	N/A
FMNNB	9449273	van Vugt et al., 1998	RBC and WBC	/500 WBC	Actual count	N/A	Not stated	Not stated
FUCCA	26654101	Nelwan et al., 2015	Not stated	N/A	N/A	N/A	N/A	N/A
GKRZR	21603629	Bethell et al. 2011	RBC and WBC	/200 WBC	Not stated	N/A	Not stated	Not stated
GKXGE	9463672	Price et al., 1997	RBC and WBC	Not stated	N/A	Not stated	Not stated	Not stated
GLNZB	17028048	Ratcliff et al., 2006	WBC	/200 WBC	Not stated	N/A	Haematology analyser	HemoCue™ Hb201+; HemoCue, Angelholm, Sweden
GMKEF	7930743	Nosten et al., 1994	Not stated	Not stated	N/A	N/A	N/A	N/A
GPCMC	23270636	Faye et al., 2012	WBC	/200 WBC	Assumed count	8000 WBCs per uL	Not stated	Not stated
GPXJK	22087077	4ABC Study Group, 2011	WBC	/200 WBC	Assumed count	8000 WBCs per uL	Haematology analyzer	Sismex KX-21N
GQBEK	9463672	Price et al., 1997	RBC and WBC	Not stated	N/A	Not stated	Not stated	Not stated
GYECE	12641399	Gasasira et al., 2003	WBC	/200 WBC	Assumed count	8000 WBCs per uL	Haematology Analyser	Coulter counter
JAGFN	8036679	Luxemburger et al., 1994	Not stated	Not stated	N/A	N/A	N/A	N/A
JGGNM	19936217	Bassat et al., 2009	WBC	/200 WBC	Assumed count	8000 WBCs per uL	No analyser specified	Not stated
JJPKT	24472156	Ogutu et al., 2014	Not stated	Not stated	Not stated	N/A	Not stated	Not stated
KAXED	15909266	Ramharter et al., 2005	High Power Fields (HPF)	N/A	N/A	N/A	Haematology Analyser	QBC; Becton Dickinson
KDDBK	9764335	Price et al., 1998	RBC and WBC	Not stated	N/A	Not stated	Not stated	Not stated
KJGJT	19291301	Sirima et al., 2009	WBC	/200 WBC	Assumed count	8000 WBCs per uL	Haematology Analyser	Pentra 60
KLWVL	12358621	Phan et al., 2002	WBC	Not stated	Not stated	N/A	N/A	N/A
KUCMZ	9764335	Price et al., 1998	RBC and WBC	Not stated	N/A	Not stated	Not stated	Not stated
MGEXQ	17328806	Osorio et al., 2007	WBC	/200 WBC	Assumed count	8000 WBCs per uL	Manual with Neubauer Chamber	Not stated
MUCHJ	19709418	Bell et al., 2009	WBC	/200 WBC	Assumed count	8000 WBCs per uL	Not stated	Not stated
MYHXP	8985524	Luxemburger et al., 1996	Not stated	Not stated	N/A	N/A	N/A	N/A
MYUES	20409302	Awab et al., 2010	WBC	/200 WBC	Assumed count	8000 WBCs per uL	Manual with Neubauer Chamber	N/A
NBSAE	18981499	Sagara et al., 2008	WBC	/300 WBC	Assumed count	7500 WBCs per uL	No analyser specified	Not stated
NEWPD	19104023	Hasugian et al., 2009	WBC	/200 WBC	Assumed count	7300 WBCs per uL	N/A	N/A
NJUCK	Unpublished	NA
NVZAA	11463107	Taylor et al., 2001	WBC	/200 WBC	Assumed count	8000 WBCs per uL	Not stated	Not stated
PCGTT	8096956	ter Kuile et al., 1993	WBC	/500 WBC	Actual count	N/A	Not stated	Not stated
PCRNU	15567011	Staedke et al., 2004	WBC	/200 WBC	Assumed count	8000 WBCs per uL	No analyser specified	Not stated
PDGZZ	19641202	Dondorp et al., 2009	RBC and WBC	/200 WBC	Not stated	N/A	Not stated	Not stated
PFJCR	20368402	Jullien et al., 2010	WBC	/200 WBC	Assumed OR actual	8000 WBCs per uL	Not stated	N/A
PFTRD	25409546	Toure et al., 2014	High Power Fields (HPF)	N/A	N/A	N/A	No analyser specified	N/A
PKSCU	15228257	Sirima et al., 2003	WBC	/200 WBC	Assumed count	8000 WBCs per uL	Haematology Analyser	Coulter counter
PNUNE	18031779	Fogg et al., 2007	WBC	/200 WBC or /500 WBC	Assumed count	8000 WBCs per uL	Not stated	N/A
PZXFS	18620577	Adjei et al., 2008	WBC	/200 WBC	Actual count	N/A	Haematology Analyser	Cell Dyn, Abbott Laboratories, USA
QBPQM	23175556	Das et al., 2013	RBC and WBC	/200 WBC	Not stated	N/A	Not stated	Not stated
QCKHC	17366451	Hasugian et al., 2007	RBC and WBC	/200 WBC	Actual count	N/A	Not stated	Not stated
QMZCN	23087389	Barber et al., 2013	RBC and WBC	Not stated	Not stated	N/A	Not stated	N/A
QXJGK	20689583 & 22818552	Gargano et al., 2012; Valecha et al., 2010	RBC and WBC	/500 WBC	Assumed count	8000 WBCs per uL	Not stated	Not stated
QXPAT	18270569	Bell et al., 2008	WBC	/200 WBC	Actual count	N/A	Haematology Analyser	Beckman Coulter HMX
RCBGY	17336652	Ratcliff et al., 2007	WBC	/200 WBC	Assumed count	7300 WBCs per uL	N/A	N/A
RCTFJ	23254437	Sutanto et al., 2013	Not stated	Not stated	Not stated	Not stated	Haematology analyser	Coulter Ac-T diff analyzer; Beckman Coulter, Brea, CA)
RMNZA	8096959	Nosten et al., 1993	WBC	/500 WBC	Actual count	N/A	Not stated	Not stated
RMRNH	27430374	Sirima et al., 2016	WBC	/200 WBC or /300 WBC	Actual count	N/A	No analyser specified	Not stated
SDJZP	21214690	Toure et al., 2011	WBC	/200 WBC	Assumed count	8000 WBCs per uL	Not stated	Not stated
SFBSG	19234601 & 16652314	Carrara et al., 2009; Price et al., 2006	RBC and WBC	/500 WBC	Not stated	Not stated	Not stated	Not stated
SRDFP	22764287	Maiga et al., 2012	WBC	/200 WBC	Assumed count	8000 WBCs per uL	Not stated	Not stated
THQEK	Unpublished	NA
TJRQU	9886194	Price et al., 1998	WBC	/500 WBC	Actual count	N/A	Not stated	Not stated
TQHGZ	15078261	Barennes et al., 2004	WBC	/1000 WBC	Assumed count	8000 WBCs per uL	Not stated	Not stated
UBTXH	23866774	Schramm et al., 2013	RBC and WBC	/500 WBC	Assumed count	8000 WBCs per uL	Haematology Analyser	ACT5diff, Beckman Coulter
UQTRN	10665554	Seidlein et al., 2000	WBC	/200 WBC	Assumed count	8000 WBCs per uL	Not stated	Not stated
XAWRM	27988484	Siqueira et al., 2017	WBC	Not stated	Actual count	N/A	Laboratory Full Blood Count	Not stated
XCSAD	15228253	Priotto et al., 2003	WBC	/500 WBC	Actual count	N/A	Haematology Analyser	Sysmex, Kobe, Japan
XEDNN	21774826	Yavo et al., 2011	Not stated	Not stated	Not stated	N/A	Not stated	Not stated
XFIOR	29873683	Grigg et al., 2018	WBC	Not stated	Actual count	N/A	Laboratory Full Blood Count	Not stated
XKNEJ	23234606	Tine et al., 2012	WBC	/200 WBC	Assumed count	8000 WBCs per uL	Not stated	Not stated
XSGGK	8096956	ter Kuile et al., 1993	WBC	/500 WBC	Actual count	N/A	Not stated	Not stated
YJXJA	8096956	ter Kuile et al., 1993	WBC	/500 WBC	Actual count	N/A	Not stated	Not stated
YORDH	27639847	Pereira et al., 2016	WBC	Not stated	N/A	N/A	N/A	Not stated
YTHTA	25549086	Laman et al., 2014	WBC	/200-500 WBC	Assumed count	8000 WBCs per uL	Haematology analyser	Coulter Ac-T diff, Beckman Coulter, Brea, California, US
YYDSM	19469703	Faucher et al., 2009	WBC	Not stated	Assumed count	8000 WBCs per uL	Haematology Analyser	Coulter AcT diff, Beckman Coulter, Brea, California, US
ZQSFC	18256423	Hatz et al., 2008	Not stated	N/A	N/A	N/A	Not stated	Not stated
ZYBXE	18779360 & 16163624	Martensson et al., 2005	WBC	/200 WBC	Assumed count	8000 WBCs per uL	Not stated	Not stated

## Sheet: ST4
	Supplementary Table 4. Factors associated with WBC count at baseline: Univariable regression models, showing % change in WBC count.
			Plasmodium falciparum			Plasmodium vivax
	Column1	Column2	Column22	Column3	Column4	Column62	Column7
	Parameter	N	% change in WBC count (95% CI)	p-value	N	% change in WBC count (95% CI)	p-value
	Age, years	24978	-1.0 (-1.0, -0.9)	<0.001	2678	-0.2 (-0.3, -0.1)	<0.001
	Age group:
	<1 years	1044	20.8 (17.8, 23.8)	<0.001		N/A
	1 - <5 years	11606	Reference		170	Reference6
	5 - <15 years	5797	-15.0 (-16.6, -13.4)	<0.001	501	-10.3 (-15.3, -5.0)	<0.001
	15+ years	6531	-30.5 (-31.9, -28.9)	<0.001	2007	-13.8 (-18.3, -9.0)	<0.001
	Gender: Male	24978	-1.3 (-2.3, -0.3)	0.011	2678	0.4 (-2.3, 3.1)	0.786
	Weight-for-age z- score (WAZ)1	12549	-1.2 (-1.8, -0.6)	<0.001	170	0.5 (-4.2, 5.3)	0.85
	Underweight1	12549	3.3 (1.4, 5.1)	0.001	170	6.2 (-5.2, 19.0)	0.297
	Temperature (degrees C)	22875	2.4 (1.9, 2.9)	<0.001	2060	-0.6 (-1.9, 0.7)	0.34
	Fever (> 37.5 degrees C)	23684	7.1 (5.8, 8.4)	<0.001	2076	0.9 (-2.0, 3.9)	0.531
	Haemoglobin (Hb) (g/dL)	24272	0.4 (0.2, 0.7)	0.003	2605	1.8 (1.1, 2.6)	<0.001
	Anaemia: 2
	Normal Hb	13695	Reference		2292	Reference
	Mild anaemia	9196	-2.4 (-3.5, -1.2)	<0.001	294	-7.5 (-11.3, -3.6)	<0.001
	Severe anaemia	1381	-3.1 (-5.3, -0.9)	0.007	19	-35.0 (-43.8, -24.7)	<0.001
	Baseline loge parasitaemia (/microL)	24978	1.7 (1.4, 2.0)	<0.001	2678	2.6 (1.7, 3.6)	<0.001
	Hyperparasitaemia 3	24978	6.5 (4.7, 8.4)	<0.001		N/A
	Baseline parasitaemia group (/microL) 4
	1	10152	Reference		573	Baseline Group
	2	8133	4.0 (2.7, 5.2)	<0.001	1213	3.5 (0.2, 6.9)	0.037
	3	3553	5.4 (3.7, 7.0)	<0.001	450	10.3 (6.0, 14.7)	<0.001
	4	3140	6.5 (4.6, 8.4)	<0.001	442	9.3 (4.8, 14.0)	<0.001
	Transmission intensity (for P. falciparum)5
	Low (long relapse periodicity)	15544	Reference			N/A
	Moderate	3588	3.3 (-0.3, 7.1)	0.071		N/A
	High (short relapse periodicity)	5846	6.2 (0.1, 12.7)	0.045		N/A
	Transmission intensity (for P. vivax: relapse periodicity)5
	Low (long relapse periodicity)		N/A		1179	Reference
	High (short relapse periodicity)		N/A		1499	13.2 (2.9, 24.5)	0.011
	Region:
	Africa	16747	Refrence			N/A
	Asia-Pacific	8102	-13.3 (-20.2, -5.7)	0.001	2079	Reference
	Americas	129	-21.6 (-42.6, 7.2)	0.127	599	-17.6 (-27.2, -6.8)	0.002
	1 Only evaluated in children < 5 years of age. Underwieght defined as a Z-score for weight-for-age of < -2.
	2 Severe anaemia Hb< 7 g/dL ; moderate anaemia 7g/dL ≤Hb < 10 g/dL
	3P. falciparum hyperparasitaemia is defined as a parasite count ≥ 100,000/microL in low and moderate transmission zones and ≥250,000/microL in high transmission zones, as per WHO recommendations.
	4 Parasitaemia divided into 4 appropriate groups for each species. In parasites/microL x 103, for P. falciparum: <10, 10-<50, 50-<100, 100+; for P. vivax: <1, 1-<5, 5-<10, 10+.
	5 P. falciparum transmission intensity defined according to age-standardised parasite rate, where: Low = 0-15%, Medium = >15 to 40%, High>40%. P. vivax transmission intensity defined according to relapse periodicity, where: Short = 47 days of less, Long = longer than 47 days.
	6 Includes 2 individuals aged <1 year of age.

## Sheet: ST5
Supplementary Table 5. Relative changes in mean WBC over time: univariable analyses showing mean % change compared to baseline WBC.
				Plasmodium falciparum
				% difference from baseline WBC count
	Group	Mean	95%CI	Range	90% Range	IQR	N	LRT P-value 1	P-value2
	Day 2-3
	All	-5.7	-9.3, -2.0	-83.3, 817.3	-50.6, 81.8	-25.9, 22.2	3506		0.003
	Age: <1 year	-1.7	-7.9, 4.9	-75.2, 166.7	-47.1, 96.4	-23.7, 27.9	199	0.002	0.605
	1 - 4 years	-2.6	-6.1, 1.1	-83.3, 817.3	-50.0, 86.0	-24.5, 27.7	1926		0.171
	5- 14 years	-11.3	-15.0, -7.3	-73.2, 231.0	-57.3, 62.1	-32.0, 11.1	667		<0.001
	15+ years	-6.2	-10.7, -1.5	-79.9, 353.8	-46.9, 71.4	-24.7, 17.2	714		0.01
	Treatment: First line ACT	-5.6	-9.3, -1.7	-83.3, 817.3	-50.6, 83.8	-25.9, 23.2	3066	0.094	0.005
	Other ACT	-3.8	-10.8, 3.8	-57.6, 137.9	-47.3, 64.1	-24.6, 20.6	360		0.322
	Non ACT	-14.3	-23.3, -4.4	-71.5, 121.0	-62.4, 49.6	-31.6, 8.6	80		0.006
	TIA: Low	-5.5	-9.3, -1.6	-75.2, 383.3	-49.5, 82.4	-24.8, 23.8	2221	0.224	0.006
	Moderate	-8.8	-13.7, -3.6	-79.9, 342.1	-54.8, 81.8	-30.9, 19.5	924		0.001
	High	1.2	-9.1, 12.6	-83.3, 817.3	-46.4, 80.8	-16.3, 21.0	361		0.829
	Day 0 Anaemia: No	-11.7	-14.9, -8.4	-79.9, 383.3	-53.7, 62.1	-30.4, 13.6	1425	<0.001	<0.001
	Mild	-0.4	-4.0, 3.4	-83.3, 817.3	-47.6, 87.5	-21.7, 27.5	1513		0.838
	Severe	6.1	0.2, 12.3	-75.2, 237.7	-45.9, 117.5	-16.7, 35.6	270		0.043
	Day 7
	All	10.3	7.0, 13.7	-91.3, 1171.4	-40.8, 112.9	-10.4, 39.1	5581		<0.001
	Age: <1 year	10.4	3.6, 17.7	-67.3, 550.9	-46.3, 122.2	-13.5, 38.0	213	<0.001	0.002
	1 - 4 years	11.2	7.4, 15.1	-86.2, 1171.4	-42.9, 125.6	-12.6, 42.4	2191		<0.001
	5- 14 years	5.2	1.4, 9.2	-91.3, 694.2	-42.8, 96.7	-9.7, 30.5	1629		0.007
	15+ years	13.4	8.9, 18.2	-88.0, 800.0	-34.7, 110.6	-7.1, 42.3	1548		<0.001
	Treatment: First line ACT	10.4	6.8, 14.1	-91.3, 1171.4	-40.5, 111.7	-9.7, 40.0	4762	0.411	<0.001
	Other ACT	12.7	4.5, 21.6	-86.2, 461.3	-47.3, 131.0	-22.0, 28.5	360		0.002
	Non ACT	7	1.0, 13.3	-78.5, 290.9	-37.0, 114.3	-8.6, 37.1	459		0.022
	TIA: Low	11.4	7.8, 15.1	-91.3, 1171.4	-42.4, 122.0	-13.3, 43.1	3228	0.012	<0.001
	Moderate	2.3	-3.3, 8.2	-86.2, 530.0	-48.7, 111.6	-23.3, 38.1	815		0.427
	High	12	5.5, 18.9	-76.5, 550.9	-23.9, 86.7	-3.0, 31.7	1538		<0.001
	Day 0 Anaemia: No	8.5	5.0, 12.1	-91.3, 1171.4	-39.2, 103.3	-9.4, 34.3	3211	0.014	<0.001
	Mild	13	9.1, 17.1	-81.8, 598.1	-42.2, 121.0	-11.0, 42.9	1743		<0.001
	Severe	10.8	4.6, 17.3	-67.3, 461.3	-48.3, 133.3	-15.7, 42.5	270		<0.001
	Day 14-28
	All	9.1	4.7, 13.8	-90.8, 1257.1	-46.6, 108.8	-16.8, 35.7	10493		<0.001
	Age: <1 year	1.1	-3.9, 6.4	-90.0, 310.0	-51.0, 91.5	-22.4, 21.5	588	<0.001	0.663
	1 - 4 years	6.6	2.5, 10.9	-90.6, 1184.6	-48.7, 100.0	-20.7, 31.4	5890		0.001
	5- 14 years	6.6	2.2, 11.2	-90.8, 482.4	-46.5, 103.3	-16.0, 33.3	1994		0.003
	15+ years	16.3	11.3, 21.6	-83.0, 1257.1	-30.6, 138.3	-2.8, 54.5	2021		<0.001
	Treatment: First line ACT	9.7	5.2, 14.3	-90.6, 1257.1	-46.5, 111.6	-15.6, 37.8	8642	0.076	<0.001
	Other ACT	8.8	-5.5, 25.2	-60.3, 309.4	-37.9, 96.4	-14.2, 42.4	200		0.243
	Non ACT	5.7	0.6, 11.0	-90.8, 509.4	-48.0, 84.7	-23.0, 24.6	1645		0.028
	TIA: Low	11.1	6.4, 15.9	-90.8, 1257.1	-44.6, 118.9	-15.2, 40.6	5760	0.015	<0.001
	Moderate	4.2	-1.1, 9.7	-84.1, 509.4	-52.0, 100.0	-24.6, 30.6	2782		0.122
	High	7.1	-2.2, 17.3	-90.6, 478.6	-41.4, 93.8	-8.4, 31.6	1951		0.139
	Day 0 Anaemia: No	7.6	2.9, 12.4	-90.8, 1257.1	-45.4, 112.2	-15.5, 36.3	5296	<0.001	0.001
	Mild	12	7.1, 17.2	-90.6, 1184.6	-46.5, 103.7	-18.1, 34.5	3988		<0.001
	Severe	10.2	4.5, 16.1	-90.0, 350.0	-52.4, 100.0	-19.6, 34.0	698		<0.001
				Plasmodium vivax
				% difference from baseline WBC count
	Group	Mean	95%CI	Range	90% Range	IQR	N	LRT P-value 1	P-value2
	Day 2-3
	All	-4.6	-8.8, -0.3	-78.6, 203.4	-37.5, 50.0	-15.7, 12.5	1496		0.038
	Age: 1 - 4 years	-5.6	-11.6, 0.9	-78.6, 203.4	-40.5, 34.5	-3.3, 17.6	144	0.9	0.09
	5- 14 years	-5	-9.9, 0.3	-70.0, 166.7	-44.4, 74.6	-14.0, 12.5	398		0.063
	15+ years	-4.4	-8.7, 0.1	-69.1, 137.5	-36.5, 48.3	-17.3, 11.4	954		0.056
	Treatment: WHO recommended ACT	-3.3	-8.1, 1.7	-78.6, 203.4	-38.9, 64.0	-13.3, 14.1	517	0.009	0.191
	Other ACT/monotherapy	-7.8	-12.6, -2.7	-69.1, 131.2	-37.7, 34.1	-21.9, 4.4	317		0.003
	Chloroquine monotherapy	-2.6	-7.3, 2.3	-70.0, 150.0	-36.5, 53.1	-10.7, 15.4	596		0.288
	Chloroquine combination therapy	-12.4	-22.3, -1.2	-58.7, 67.6	-56.7, 41.3	-30.1, 3.7	29		0.031
	Other	5.9	-4.8, 17.8	-37.5, 118.6	-36.4, 97.6	-14.5, 15.6	37		0.289
	TIA: Low	3	-2.2, 8.5	-70.0, 166.7	-37.5, 64.0	-9.4, 16.1	877	0.007	0.259
	High	-7.7	-11.1, -4.2	-78.6, 203.4	-37.7, 40.4	-21.9, 7.1	619		<0.001
	Day 0 Anaemia: No	-4.9	-9.3, -0.2	-78.6, 203.4	-39.5, 52.7	-17.2, 12.1	1231	0.08	0.039
	Mild	-3.9	-9.5, 2.0	-50.0, 166.7	-32.2, 39.5	-3.6, 16.1	219		0.192
	Severe	75.2	2.1, 200.5	65.5, 65.5	65.5, 65.5	65.5, 65.5	1		0.042
	Day 7
	All	18.4	10.5, 26.8	-65.0, 592.3	-26.0, 127.3	-1.7, 42.0	1404		<0.001
	Age: 1 - 4 years	17.6	6.8, 29.6	-48.9, 237.9	-27.5, 100.0	2.5, 29.6	98	0.137	0.001
	5- 14 years	13.4	4.7, 22.7	-65.0, 286.2	-40.0, 97.5	-9.4, 25.4	240		0.002
	15+ years	19.9	11.9, 28.4	-64.5, 592.3	-23.7, 145.7	-1.0, 46.6	1066		<0.001
	Treatment: WHO recommended ACT	17.4	8.9, 26.5	-65.0, 592.3	-27.4, 130.0	-3.2, 40.0	494	0.595	<0.001
	Other ACT/monotherapy	21	11.7, 31.1	-48.1, 300.0	-23.7, 101.6	-1.3, 43.0	286		<0.001
	Chloroquine monotherapy	16.8	8.5, 25.8	-64.5, 366.7	-25.5, 138.5	-0.0, 43.9	548		<0.001
	Chloroquine combination therapy	16.2	-0.6, 35.9	-59.7, 179.4	-39.5, 145.7	-8.7, 26.6	29		0.06
	Other	26	11.3, 42.5	-26.7, 142.9	-19.2, 89.4	0.0, 37.3	47		<0.001
	TIA: Low	22.1	9.4, 36.3	-65.0, 592.3	-26.7, 156.7	-0.0, 48.8	844	0.488	<0.001
	High	16.1	6.5, 26.6	-64.5, 237.9	-25.7, 93.8	-3.8, 36.8	560		<0.001
	Day 0 Anaemia: No	18.1	10.1, 26.6	-65.0, 592.3	-26.0, 127.3	-2.6, 43.0	1255	0.853	<0.001
	Mild	20.1	10.2, 31.0	-59.2, 286.2	-26.3, 176.0	1.4, 34.6	147		<0.001
	Severe	24.4	-34.1, 134.7	27.3, 27.3	27.3, 27.3	27.3, 27.3	1		0.501
	Day 14-28
	All	15.7	9.5, 22.1	-77.6, 340.9	-33.3, 100.0	-4.7, 36.2	2752		<0.001
	Age: 1 - 4 years	20.8	12.7, 29.4	-52.0, 337.3	-24.4, 97.8	6.7, 36.2	245	0.066	<0.001
	5- 14 years	17.5	10.7, 24.7	-66.7, 265.5	-33.3, 96.0	-6.1, 36.0	760		<0.001
	15+ years	14.8	8.6, 21.3	-77.6, 340.9	-32.5, 100.0	-6.0, 36.4	1747		<0.001
	Treatment: WHO recommended ACT	13.5	6.9, 20.6	-66.7, 340.9	-35.1, 100.0	-7.5, 32.9	851	0.11	<0.001
	Other ACT/monotherapy	12.8	5.9, 20.2	-63.2, 255.0	-37.4, 90.6	-7.9, 34.1	417		<0.001
	Chloroquine monotherapy	17	10.4, 23.9	-77.6, 331.6	-28.2, 101.8	-3.6, 40.0	1149		<0.001
	Chloroquine combination therapy	18.2	10.0, 26.9	-61.5, 252.2	-33.3, 103.6	-1.3, 39.7	323		<0.001
	Other	28.1	4.2, 57.5	3.7, 70.8	3.7, 70.8	12.1, 34.6	12		0.019
	TIA: Low	18.6	9.6, 28.3	-66.7, 340.9	-33.3, 100.0	-4.1, 36.6	1796	0.403	<0.001
	High	13.2	5.3, 21.7	-77.6, 308.7	-32.3, 98.1	-5.4, 35.1	956		<0.001
	Day 0 Anaemia: No	14.9	8.9, 21.3	-77.6, 340.9	-33.3, 100.0	-6.7, 35.9	2370	0.007	<0.001
	Mild	20.8	13.4, 28.7	-50.0, 265.5	-24.8, 99.1	3.7, 38.4	380		<0.001
	Severe	-34.6	-64.6, 21.0	-33.3, -33.3	-33.3, -33.3	-33.3, -33.3	1		0.176
	1likelihood ratio test for overall comparison between groups
	2 Wald test for testing if % difference =0

## Sheet: ST6
	Supplementary Table 6. Distribution of different WBC types over time and by age group.
			Plasmodium Falciparum					Plasmodium vivax
	Day	Age group	Median	Range	90% Range	IQR	N	Median	Range	90% Range	IQR	N
	Lymphocytes
	0	<1 year	53.3	1.2, 91.0	28.0, 77.0	42.8, 64.0	592	50.85	41.9, 59.8	41.9, 59.8	41.9, 59.8	2
		1 - 4 years	41	0.0, 92.0	3.5, 70.0	27.5, 54.0	7451	39.75	2.9, 68.5	5.0, 64.0	27.6, 51.8	86
		5- 14 years	32	1.0, 86.0	12.6, 60.7	22.9, 44.0	946	25.2	5.9, 58.5	9.4, 47.2	17.0, 35.3	232
		15+ years	29	1.0, 89.0	11.1, 52.0	20.0, 39.0	1877	21.4	2.2, 66.0	7.9, 40.0	14.4, 29.2	1175
	2-3	<1 year	63	1.8, 96.0	34.0, 79.0	55.0, 69.7	138	69.1	69.1, 69.1	69.1, 69.1	69.1, 69.1	1
		1 - 4 years	56	2.2, 91.0	32.0, 72.9	48.8, 62.7	1269	50.6	1.4, 67.0	2.9, 62.5	38.9, 56.1	41
		5- 14 years	51.1	5.2, 90.0	30.0, 73.4	44.0, 59.6	406	41.5	3.7, 66.9	25.2, 55.0	35.2, 47.2	146
		15+ years	44.1	19.0, 95.0	29.6, 62.0	37.7, 50.7	479	38	0.0, 75.0	24.8, 52.4	32.2, 43.0	895
	7	<1 year	59.3	2.6, 86.5	10.3, 84.0	52.0, 66.6	89	69.8	69.8, 69.8	69.8, 69.8	69.8, 69.8	1
		1 - 4 years	44.15	1.8, 92.0	3.5, 70.0	6.4, 55.3	906	43.65	2.3, 67.8	2.9, 66.6	5.2, 55.4	26
		5- 14 years	43	3.0, 78.0	27.0, 59.8	35.0, 50.9	465	40.2	12.3, 65.0	25.5, 52.3	32.9, 45.6	83
		15+ years	38	0.0, 84.0	24.0, 56.0	32.0, 45.0	728	34	2.6, 68.0	21.4, 48.0	29.0, 39.1	701
	14-28	<1 year	66	0.0, 92.3	38.4, 84.0	57.1, 74.7	284		., .	., .	., .	0
		1 - 4 years	54.6	0.0, 93.9	3.7, 78.0	39.0, 65.0	3512	43.05	20.4, 70.4	23.9, 60.4	38.7, 49.4	50
		5- 14 years	44	2.1, 90.0	26.0, 67.0	34.0, 53.1	708	36.2	8.7, 63.6	20.4, 48.3	30.1, 40.7	270
		15+ years	36	12.0, 87.4	22.0, 54.0	30.0, 42.0	1450	33.1	5.1, 66.2	19.0, 47.3	27.8, 38.6	1064
	Monocytes
	0	<1 year	4	0.0, 21.9	0.0, 16.5	1.0, 9.0	265	1.9	1.9, 1.9	1.9, 1.9	1.9, 1.9	1
		1 - 4 years	2.2	0.0, 63.0	0.0, 12.8	0.6, 6.4	3175	6.6	0.6, 24.9	0.7, 24.8	4.5, 10.3	37
		5- 14 years	2	0.0, 37.1	0.0, 12.0	0.0, 5.0	359	9	0.0, 29.5	2.0, 18.8	5.9, 12.0	109
		15+ years	3	0.0, 63.0	0.0, 11.0	2.0, 6.6	1267	5.8	0.0, 33.7	1.0, 15.0	3.0, 8.9	828
	2-3	<1 year	8	0.0, 22.0	1.0, 17.0	4.0, 12.4	106	10.2	10.2, 10.2	10.2, 10.2	10.2, 10.2	1
		1 - 4 years	8	0.0, 25.3	1.0, 16.0	4.0, 10.8	832	9.85	0.3, 24.5	0.5, 19.8	6.4, 13.8	40
		5- 14 years	7.5	0.4, 22.7	1.0, 16.9	4.5, 13.3	70	10.5	0.0, 56.1	1.0, 17.9	5.1, 12.9	143
		15+ years	6.5	1.0, 21.3	2.0, 12.8	4.5, 8.8	152	6.75	0.0, 44.8	1.0, 16.9	3.8, 10.3	896
	7	<1 year	7	0.0, 18.9	0.0, 16.8	1.5, 11.8	84	4.8	4.8, 4.8	4.8, 4.8	4.8, 4.8	1
		1 - 4 years	2.1	0.0, 22.9	0.0, 14.4	0.8, 8.9	759	6.1	0.3, 16.7	0.3, 16.4	1.0, 10.2	26
		5- 14 years	1	0.0, 20.3	0.0, 14.1	0.0, 2.0	152	6	0.0, 15.5	1.0, 12.0	4.0, 8.8	77
		15+ years	2	0.0, 14.6	0.0, 8.6	1.0, 4.4	348	4.6	0.0, 22.3	1.0, 10.6	2.6, 7.0	695
	14-28	<1 year	5.8	0.0, 17.3	0.0, 11.9	3.0, 8.0	253		., .	., .	., .	0
		1 - 4 years	3	0.0, 28.7	0.0, 10.3	0.7, 6.5	3060	9.75	3.0, 15.9	3.0, 15.9	4.3, 11.0	10
		5- 14 years	1	0.0, 26.5	0.0, 9.0	0.0, 3.0	302	7.25	0.0, 18.1	2.0, 14.9	4.0, 9.6	158
		15+ years	3	0.0, 40.6	0.0, 8.0	2.0, 5.0	1132	5	0.0, 19.4	1.0, 11.6	3.0, 7.3	768
	Neutrophils
	0	<1 year	38.3	1.0, 98.0	14.0, 62.7	27.9, 48.0	619		., .	., .	., .	0
		1 - 4 years	45.2415	0.0, 100.0	3.7, 74.9	30.8, 59.0	7566	53	18.7, 80.6	25.0, 76.1	38.6, 61.8	56
		5- 14 years	59	1.1, 94.2	12.4, 81.1	44.0, 69.0	1296	62.55	27.0, 89.0	37.3, 84.8	50.7, 73.0	214
		15+ years	63.3	0.9, 97.0	29.6, 83.0	53.0, 72.2	2213	70	23.0, 95.4	46.0, 86.7	60.4, 78.1	1118
	2-3	<1 year	28.4	4.0, 71.0	12.0, 57.0	21.1, 39.5	156		., .	., .	., .	0
		1 - 4 years	34	0.5, 77.1	17.0, 56.1	27.0, 42.0	1282	34.7	24.9, 56.6	24.9, 56.6	29.5, 46.0	16
		5- 14 years	42	7.4, 82.2	20.0, 62.0	34.0, 51.0	439	45	20.0, 69.4	31.3, 61.0	36.4, 53.0	143
		15+ years	51	5.0, 81.0	30.3, 69.0	42.0, 59.0	478	51	18.0, 81.7	30.7, 67.8	43.0, 58.0	896
	7	<1 year	30.5	1.9, 68.0	11.0, 55.0	22.0, 41.0	134		., .	., .	., .	0
		1 - 4 years	32	0.5, 83.8	2.0, 57.0	11.9, 42.0	1107	45.5	44.7, 47.3	44.7, 47.3	44.7, 47.3	3
		5- 14 years	46	0.0, 78.0	3.2, 68.0	30.2, 59.0	610	46	28.0, 82.3	31.0, 66.5	40.0, 52.6	80
		15+ years	52	1.0, 84.0	7.0, 70.0	39.9, 62.0	934	55.95	5.5, 84.5	37.0, 71.1	49.3, 62.9	698
	14-28	<1 year	29	0.0, 90.0	10.4, 58.0	20.1, 41.0	415		., .	., .	., .	0
		1 - 4 years	32.1	0.0, 89.8	1.5, 58.0	22.0, 42.0	4508	48.9	32.9, 72.3	36.8, 65.7	42.4, 55.1	28
		5- 14 years	42.2	1.6, 85.0	21.0, 69.0	32.0, 57.0	1012	51.7	22.0, 86.3	33.0, 70.2	44.9, 58.1	208
		15+ years	53	9.0, 88.0	29.5, 71.0	43.7, 61.0	1581	55.8	15.0, 91.4	36.9, 73.9	47.8, 63.0	917

## Sheet: ST7
	Supplementary Table 7. Change in estimated parasite density when assumed WBC used, by age group.
						Change (%) in parasite density when WBC count estimated
	Age group			WBC count=8000				WBC count=GM1 ( from multivariable model)				WBC count=GM2 (observed)
		N	Median	IQR	Range	N	Median	IQR	Range	N	Median	IQR	Range
	Plasmodium falciparum
	<1 year	1044	-25.9	-41.2, -2.4	-83.5, 344.4	1034	-8.2	-27.2, 20.8	-78.2, 450.6	1044	-2.8	-22.8, 28.0	-78.4, 483.0
	1 - 4 years	11609	-4.8	-27.9, 25.0	-90.6, 700.0	11393	-2.1	-25.9, 28.2	-89.8, 771.0	11609	-0.6	-24.8, 30.4	-90.2, 734.9
	5- 14 years	5797	11.1	-12.1, 45.5	-89.7, 788.9	5347	-1.6	-22.7, 27.4	-90.7, 707.2	5797	-1.7	-22.2, 28.7	-90.9, 686.7
	15+ years	6531	37.9	9.6, 77.8	-90.8, 3900.0	5207	0.3	-20.4, 28.4	-93.2, 2478.2	6531	-1.5	-21.7, 27.0	-93.4, 2757.2
	Plasmodium vivax
	1-4 years	168	20.3	-11.1, 42.9	-64.3, 175.9	168	0.9	-19.8, 13.8	-64.5, 174.4	168	5.7	-21.9, 25.5	-68.6, 142.3
	5-14 years	505	25	0.0, 48.1	-68.9, 300.0	505	-3.4	-23.0, 16.3	-72.9, 167.5	505	1.3	-19.0, 20.0	-74.8, 224.0
	15+ years	2013	31.1	8.1, 60.0	-72.8, 566.7	1940	-0.6	-17.2, 19.9	-78.0, 439.6	2013	-1.3	-18.6, 20.4	-79.5, 401.8
	1 GM = geometric mean stratified by species and age group and adjusted for parameters in the multivariable model presented in Table 2.
	2 GM = geometric mean stratified by species and age group calculated from measured WBC count

## Sheet: ST8
	Supplementary Table 8. Number of falciparum malaria patients for whom the hyperparasitemic status was misclassified using assumed WBC count for estimation of parasite density.
		Number (%) of patients misclassified when assumed WBC count used
	Age group	Hyperparasitaemic patients									Non-hyperparasitaemic patients
			WBC count=8000			WBC count=GM1		WBC count= Age stratified GM2				WBC count=8000			WBC count=GM1		WBC count= Age stratified GM2
		N	n	%	N	n	%	N	n	%	N	n	%	N	n	%	N	n	%
	Plasmodium falciparum	1874	603	32.2	1839	543	22.6	1874	522	27.9	12024	353	2.9	11814	365	3.1	12024	396	3.3
	<1 year	115	52	45.2	115	32	27.8	115	24	20.9	686	7	1	683	19	2.8	686	26	3.8
	1 - 4 years	1532	498	32.5	1518	448	29.5	1532	430	28.1	7618	278	3.7	7531	308	4.1	7618	327	4.3
	5- 14 years	196	490	25	175	56	32	196	61	31	2048	52	2.5	1934	31	1.6	2048	36	1.8
	15+ years	31	4	12.9	31	7	22.6	31	7	22.58	1672	16	1	1666	7	0.4	1672	7	0.4
	1 GM = geometric mean estimated from multivariable model presented in Table 2
	2 GM = geometric mean calculated seperately for age groups

## Sheet: ST9
	Supplementary Table 9. Additive inflation factor for the slope of parasite clearance when the same assumed same value of WBC count was used in parasite estimation on day 0 and day 2.
	Applies to all methods investigated in this study.
	Additive inflation factor for the slope of parasite clearance 1	Plasmodium falciparum	Plasmodium vivax
	Number of patients	3606	1533
	Median	-0.0006	-0.0002
	IQR	-0.0063; 0.0042	-0.0036; 0.0025
	Range	-0.0372; 0.0462	-0.0321; 0.0231
	1 For reference, the slope of the parasite clearance ranges between 0.069 for PC1/2 of 10 hours to 0.347 for PC1/2 of 2 hours.

## Sheet: ST10
	Supplementary Table 10. Error in estimation of parasite clearance half life PC1/2 when the same assumed value of WBC count was used in parasite estimation on day 0 and day 2.
	Applies to all methods investigated in this study.
			Estimated PC1/2 (h)		Fold-change in PC1/2			Change (%) in PC1/2
	True PC1/2 (h)	Median	IQR	Range	Median	IQR	Range	Median	IQR	Range
	Plasmodium falciparum: n = 3606
	2	2	1.98, 2.04	1.76, 2.24	1	0.99, 1.02	0.88, 1.12	0.15	-1.19, 1.82	-11.76, 12.04
	3	3.01	2.95, 3.08	2.50, 3.58	1	0.98, 1.03	0.83, 1.19	0.23	-1.78, 2.75	-16.66, 19.22
	4	4.01	3.91, 4.15	3.16, 5.09	1	0.98, 1.04	0.79, 1.27	0.3	-2.36, 3.71	-21.04, 27.37
	5	5.02	4.85, 5.23	3.75, 6.84	1	0.97, 1.05	0.75, 1.37	0.38	-2.93, 4.68	-24.98, 36.73
	6	6.03	5.79, 6.34	4.29, 8.85	1	0.97, 1.06	0.71, 1.48	0.45	-3.50, 5.66	-28.55, 47.57
	7	7.04	6.72, 7.47	4.77, 11.22	1.01	0.96, 1.07	0.68, 1.60	0.53	-4.06, 6.67	-31.80, 60.28
	8	8.05	7.63, 8.62	5.22, 14.03	1.01	0.95, 1.08	0.65, 1.75	0.61	-4.61, 7.70	-34.76, 75.38
	9	9.06	8.54, 9.79	5.63, 17.43	1.01	0.95, 1.09	0.63, 1.94	0.68	-5.16, 8.74	-37.48, 93.63
	10	10.08	9.43, 10.98	6.00, 21.61	1.01	0.94, 1.10	0.60, 2.16	0.76	-5.70, 9.81	-39.98, 116.11
	Plasmodium vivax: n = 1533
	2	2	1.99, 2.02	1.87, 2.20	1	0.99, 1.01	0.94, 1.10	0.07	-0.70, 1.05	-6.26, 10.22
	3	3	2.97, 3.05	2.73, 3.48	1	0.99, 1.02	0.91, 1.16	0.1	-1.05, 1.59	-9.10, 16.16
	4	4.01	3.94, 4.09	3.53, 4.91	1	0.99, 1.02	0.88, 1.23	0.13	-1.40, 2.13	-11.77, 22.78
	5	5.01	4.91, 5.13	4.29, 6.51	1	0.98, 1.03	0.86, 1.30	0.16	-1.74, 2.68	14.30, 30.19
	6	6.01	5.88, 6.19	5.00, 8.31	1	0.98, 1.03	0.83, 1.39	0.2	-2.08, 3.23	-16.68, 38.55
	7	7.02	6.83, 7.27	5.67, 10.36	1	0.98, 1.04	0.81, 1.48	0.23	-2.42, 3.79	-18.93, 48.07
	8	8.02	7.78, 8.35	6.31, 12.72	1	0.97, 1.04	0.79, 1.59	0.26	-2.75, 4.36	-21.07, 58.99
	9	9.03	8.72, 9.44	6.92, 15.45	1	0.97, 1.05	0.77, 1.72	0.29	-3.09, 4.93	-23.09, 71.64
	10	10.03	9.66, 10.55	7.50, 18.65	1	0.97, 1.06	0.75, 1.86	0.33	-3.42, 5.51	-25.02, 86.49

[truncated: 1 more sheets: NOT FOR PUBLICATION univar]
